# Supplementary material for: The first chromosome-level genome assembly of Entomobrya proxima Folsom, 1924 (Collembola: Entomobryidae)
Source: Sci Data. 2023 Aug 16;10:541. doi: 10.1038/s41597-023-02456-w (PMC10432511; doi:10.1038/s41597-023-02456-w)
Supplement: Supplementary file 1 — Supplementary table1 [file 41597_2023_2456_MOESM1_ESM.xlsx]

## Sheet: Sheet1
Table S1. Repeat annotation in the Entomobrya proxima genome.
Class	Copies	Length (bp)	Percentage of the genome
DNA	2089	506443	0.0014
Academ-1	265	20942	0.0001
Academ-2	11	524	0
Academ-H	4	184	0
CMC-Chapaev	46	10688	0
CMC-Chapaev-3	36	1811	0
CMC-EnSpm	2168	631144	0.0017
CMC-Mirage	7	374	0
CMC-Transib	158	54147	0.0001
Crypton	76	3109	0
Crypton-A	13	791	0
Crypton-C	3	167	0
Crypton-F	14	1122	0
Crypton-H	149	7121	0
Crypton-I	4	193	0
Crypton-R	2	126	0
Crypton-S	28	2184	0
Crypton-V	56	4952	0
Crypton-X	2	74	0
Dada	47	2951	0
Ginger-1	101	5406	0
Ginger-2	74	31013	0.0001
IS3EU	136	25661	0.0001
Kolobok	5	267	0
Kolobok-E	26	2585	0
Kolobok-H	6	399	0
Kolobok-Hydra	33	2034	0
Kolobok-T2	96	36236	0.0001
MULE-F	5	199	0
MULE-MuDR	2826	1243282	0.0034
MULE-NOF	73	60275	0.0002
MULE-Ricksha	4	265	0
Maverick	3128	1527117	0.0042
Maverick-Mavirus	3	175	0
Merlin	181	60172	0.0002
Novosib	5	351	0
P	200	25918	0.0001
P-Fungi	43	25192	0.0001
PIF-HarbS	4	197	0
PIF-Harbinger	1130	383987	0.0011
PIF-ISL2EU	59	6230	0
PIF-Spy	86	50567	0.0001
PiggyBac	327	78800	0.0002
PiggyBac-A	2	122	0
PiggyBac-X	26	3136	0
Sola	4	188	0
Sola-1	195	88183	0.0002
Sola-2	235	136258	0.0004
Sola-3	35	1936	0
TcMar	24	1768	0
TcMar-Ant1	6	219	0
TcMar-Cweed	2	78	0
TcMar-Fot1	235	51557	0.0001
TcMar-Gizmo	2	84	0
TcMar-IS885	1	55	0
TcMar-ISRm11	84	5841	0
TcMar-Mariner	101	12237	0
TcMar-Mogwai	1	66	0
TcMar-Pogo	74	15376	0
TcMar-Sagan	8	431	0
TcMar-Stowaway	23	1371	0
TcMar-Tc1	678	194465	0.0005
TcMar-Tc2	187	25653	0.0001
TcMar-Tc4	52	6664	0
TcMar-Tigger	88	5966	0
TcMar-m44	14	897	0
Zator	203	34300	0.0001
Zisupton	88	39632	0.0001
hAT	74	6209	0
hAT-Ac	1209	326524	0.0009
hAT-Blackjack	104	7489	0
hAT-Charlie	610	123330	0.0003
hAT-Pegasus	4	180	0
hAT-Restless	4	178	0
hAT-Tag1	732	158127	0.0004
hAT-Tip100	1364	438703	0.0012
hAT-hAT1	157	31088	0.0001
hAT-hAT19	223	53523	0.0001
hAT-hAT5	10	543	0
hAT-hAT6	1	46	0
hAT-hATm	92	5707	0
hAT-hATw	21	1090	0
hAT-hATx	26	1898	0
hAT-hobo	19	1054	0
LINE	115	60034	0.0002
CR1	725	523032	0.0014
CR1-Zenon	19	1244	0
CRE	240	109632	0.0003
CRE-Ambal	12	771	0
CRE-Odin	17	918	0
Deceiver	5	238	0
Dong-R4	16	878	0
Dualen	4	275	0
I	596	245612	0.0007
I-Jockey	473	57170	0.0002
L1	964	107426	0.0003
L1-DRE	10	669	0
L1-Tx1	352	97795	0.0003
L2	2760	1851636	0.0051
Penelope	3357	1408818	0.0039
Proto1	11	2248	0
Proto2	334	275240	0.0008
R1	331	68483	0.0002
R1-LOA	120	170063	0.0005
R2	983	397373	0.0011
R2-Hero	7	446	0
R2-NeSL	576	124541	0.0003
RTE	18	1335	0
RTE-BovB	224	61261	0.0002
RTE-ORTE	5	222	0
RTE-RTE	345	82848	0.0002
RTE-X	333	195414	0.0005
Rex-Babar	38	1651	0
Tad1	79	18334	0.0001
LTR	197	67278	0.0002
Caulimovirus	229	63807	0.0002
Copia	3342	1159867	0.0032
DIRS	519	349556	0.001
DIRS-Q	7	281	0
ERV-Foamy	3	203	0
ERV-Lenti	2	93	0
ERV1	455	68202	0.0002
ERV4	30	2187	0
ERVK	586	124409	0.0003
ERVL	47	3261	0
ERVL-MaLR	5	276	0
Gypsy	13103	7304163	0.0202
Ngaro	101	9259	0
Pao	3052	4548567	0.0126
Unknown	12739	5122543	0.0141
Other	--	--	--
DNA_virus	5	279	0
RC	--	--	--
Helitron	6367	2724607	0.0075
Helitron-2	6	416	0
Retroposon	6	1024	0
L1-dep	1	37	0
SINE	11	334	0
Alu	1	50	0
B2	1	15	0
B4	2	92	0
ID	1	57	0
MIR	3	55	0
U	9	732	0
tRNA	10	618	0
tRNA-5S	1	13	0
tRNA-Ceph	1	81	0
tRNA-Core	1	20	0
tRNA-Core-RTE	1	0	0
tRNA-Deu-RTE	1	73	0
tRNA-Mermaid	1	41	0
tRNA-Meta	3	207	0
tRNA-RTE	34	7548	0
tRNA-V	2	115	0
tRNA-V-RTE	3	184	0
Unknown	133848	43034092	0.1188
TATE	1	113	0
centromeric	1	39	0
Total_interspersed	208554	77057948	0.2127
Low_complexity	8529	432017	0.0012
Satellite	2267	488853	0.0013
Y-chromosome	1	45	0
acro	1	50	0
centr	6	666	0
macro	1	122	0
subtelo	3	150	0
Simple_repeat	54119	2221274	0.0061
rRNA	772	82491	0.0002
snRNA	29	2614	0
srpRNA	1	292	0
tRNA	122	8574	0
Total	274405	80295096	0.2216
