# Supplementary material for: The first chromosome-level genome assembly of Entomobrya proxima Folsom, 1924 (Collembola: Entomobryidae)
Source: Sci Data. 2023 Aug 16;10:541. doi: 10.1038/s41597-023-02456-w (PMC10432511; doi:10.1038/s41597-023-02456-w)
Supplement: Supplementary file 2 — Supplementary table2 [file 41597_2023_2456_MOESM2_ESM.xlsx]

## Sheet: Sheet1
Table S2. Annotations of non-coding RNAs in the Entomobrya proxima genome.
Class	Number
rRNA	23
miRNA	23
snRNA	42
ribozyme	7
tRNA	152
Others
Histone3	135
K_chan_RES	7
Metazoa_SRP	1
SECIS_1	1
Total	391
