# Supplementary material for: The first chromosome-level genome assembly of Entomobrya proxima Folsom, 1924 (Collembola: Entomobryidae)
Source: Sci Data. 2023 Aug 16;10:541. doi: 10.1038/s41597-023-02456-w (PMC10432511; doi:10.1038/s41597-023-02456-w)
Supplement: Supplementary file 3 — Supplementary table3 [file 41597_2023_2456_MOESM3_ESM.xlsx]

## Sheet: Sheet1
Table S3. Summary statistics of genome annotations in the Entomobrya proxima genome.
Structure annotation
Number of protein-coding genes	20988
Number of predicted protein sequences	23632
Mean protein length (aa)	538.4
Mean gene length (bp)	4610.4
Gene ratio	0.267
Number of exons per gene	5.9
Mean exon length (bp)	393.1
Exon ratio	0.1363
Number of CDSs per gene	5.7
Mean CDS length (bp)	281.8
CDS ratio	0.0936
Number of introns per gene	4.9
Mean intron length (bp)	481.1
Intron ratio	0.1307
Function annotation
Number of genes matching Uniprot records	15483
Number of genes labelled as "Uncharacterized protein"	843
Number of genes labelled as "unknown function"	5750
Number of genes with InterProScan annotations	16346
Number of genes with GO items from InterProScan annotations	10344
Number of genes with KEGG pathway items from InterProScan annotations	11333
Number of genes with MetaCyc items from InterProScan annotations	11711
Number of genes with Reactome items from InterProScan annotations	14554
Number of genes with eggNOG annotations	15688
Number of genes with GO items from eggNOG annotations	11747
Number of genes with Enzyme Codes (EC) from eggNOG annotations	4393
Number of genes with KEGG ko terms from eggNOG annotations	10733
Number of genes with KEGG pathway terms from eggNOG annotations	6996
Number of genes with COG Functional Categories from eggNOG annotations	15211
Number of genes with GO items (combining InterProScan and eggNOG results)	14140
Number of genes with KEGG pathways items (combining InterProScan and eggNOG results)	13129
