# Supplementary material for: The first chromosome-level genome assembly of Entomobrya proxima Folsom, 1924 (Collembola: Entomobryidae)
Source: Sci Data. 2023 Aug 16;10:541. doi: 10.1038/s41597-023-02456-w (PMC10432511; doi:10.1038/s41597-023-02456-w)
Supplement: Supplementary file 4 — Supplementary table4 [file 41597_2023_2456_MOESM4_ESM.xlsx]

## Sheet: Sheet1
Table S4. General statistics of orthology inference for eight species.
Overall statistics
Number of species	8
Number of genes	160388
Number of genes in orthogroups	143727
Number of unassigned genes	16661
Percentage of genes in orthogroups	89.6
Percentage of unassigned genes	10.4
Number of orthogroups	21690
Number of species-specific orthogroups	3924
Number of genes in species-specific orthogroups	16631
Percentage of genes in species-specific orthogroups	10.4
Mean orthogroup size	6.6
Median orthogroup size	6
G50 (assigned genes)	8
G50 (all genes)	8
O50 (assigned genes)	5371
O50 (all genes)	6412
Number of orthogroups with all species present	4967
Number of single-copy orthogroups	2252
