# Supplementary material for: The first chromosome-level genome assembly of Entomobrya proxima Folsom, 1924 (Collembola: Entomobryidae)
Source: Sci Data. 2023 Aug 16;10:541. doi: 10.1038/s41597-023-02456-w (PMC10432511; doi:10.1038/s41597-023-02456-w)
Supplement: Supplementary file 5 — Supplementary table5 [file 41597_2023_2456_MOESM5_ESM.xlsx]

## Sheet: Sheet1
Table S5. Significantly expanded gene families for Entomobrya proxima.
Gene families	Number of genes
Leucine-rich repeat domain superfamily	197
Zinc finger, C2H2-type	168
Cytochrome P450	130
C-type lectin-like	81
SEC14-like protein	74
Ankyrin repeat	51
Peptidase	51
Protein kinase domain	50
Trypsin	46
ABC transporter	45
BTB/POZ domain	42
Glycoside hydrolase	41
Heat shock protein 70 family	37
Methyltransferase FkbM	35
Histone H3	35
Bacillopeptidase	33
G protein-coupled receptor	32
Histone H2B	29
Alpha-tocopherol transfer protein	28
Ionotropic glutamate receptor	26
Histone H2A	26
DBH-like monooxygenase protein	25
UDP-glycosyltransferase	25
NAD(P)-binding domain superfamily	25
Vascular endothelial growth factor receptor	24
Putative Peritrophic matrix protein	24
Cyclopropane-fatty-acyl-phospholipid synthase	22
Histone H4	22
Phospholipase A and acyltransferase	21
Carboxylesterase	20
Ricin B-like lectins	19
Lipase	19
Rhodopsin-like	17
Galactose-binding-like domain superfamily	16
Protein real-time	16
GTP binding domain	16
Harbinger transposase-derived nuclease domain	15
Pancreatic trypsin inhibitor Kunitz domain	13
Tetratricopeptide-like helical domain superfamily	13
Helicase	12
Bestrophin	12
Ribonuclease H-like superfamily	12
Fibroblast growth factor receptor	12
Probable L-gulonolactone oxidase	12
Chitinase	11
Retinaldehyde-binding protein	11
Ecdysteroid kinase-like	11
Vitelline membrane outer layer protein	11
Glucose dehydrogenase	10
Ribonuclease H-like superfamily	10
Cytochrome b5-like heme	10
Terpenoid cyclases/protein prenyltransferase alpha-alpha toroid	10
Papain-like cysteine peptidase superfamily	10
Glycosyl transferase	10
Ubiquitin carboxyl-terminal hydrolase	10
Integrase/recombinase	10
Alpha-tectorin	9
Non-structural maintenance of chromosomes element	9
Thiolase-like	9
Caspase-2 isoform X1	9
Zinc finger Y-chromosomal protein	9
Pheromone/general odorant binding protein superfamily	9
F-box domain	8
Elongation of very long chain fatty acids protein	8
Insect cuticle protein	8
Kazal domain	8
Band 7 domain	8
Ferric reductase transmembrane	8
Cytolytic toxin-alpha	8
Ecdysteroid kinase-like	8
Tyrosine-protein kinase	8
Probable lysine-specific demethylase	8
Takeout superfamily	7
Glycogenin-1	7
Chitin binding domain	7
Armadillo-like helical	7
L-gulonolactone oxidase 3	7
Golgi-associated plant pathogenesis-related protein	7
Nucleotidyltransferase superfamily	6
Transcription elongation factor	6
Juvenile hormone epoxide hydrolase	6
OG protein-coupled receptor	6
Scramblase	6
Epidermal retinol dehydrogenase	6
Threonine-protein kinase	6
Synaptosomal-associated protein	5
Pentapeptide repeat-containing protein	4
Ribonuclease H-like superfamily	4
